# Supplementary material for: Resting-State Electroencephalogram and Speech Perception in Young Children with Developmental Language Disorder
Source: Brain Sci. 2025 Feb 20;15(3):219. doi: 10.3390/brainsci15030219 (PMC11940439; doi:10.3390/brainsci15030219)
Supplement: Supplementary file 1 [file brainsci-15-00219-s001.zip]

Archive with 1 entries (1 files):
- brainsci-3382034-supplementary.pdf
